# Supplementary material for: Characterization of Two Novel Single-Stranded RNA Viruses from Agroathelia rolfsii, the Causal Agent of Peanut Stem Rot
Source: Viruses. 2024 May 27;16(6):854. doi: 10.3390/v16060854 (PMC11209298; doi:10.3390/v16060854)
Supplement: Supplementary file 1 [file viruses-16-00854-s001.zip]

Archive with 1 entries (1 files):
- viruses-2976492-supplementary.pdf
